# Supplementary material for: Interpretable deep learning architectures for improving drug response prediction performance: myth or reality?
Source: Bioinformatics. 2023 Jun 16;39(6):btad390. doi: 10.1093/bioinformatics/btad390 (PMC10301685; doi:10.1093/bioinformatics/btad390)
Supplement: btad390_Supplementary_Data [file btad390_supplementary_data.zip]

Archive with 11 entries (11 files):
- Table S4_Results_KEGG.xlsx
- Table S5_StatisticalTests_Table3.xlsx
- Table S6_StatisticalTests_Table4.xlsx
- Table S7_Results_PID.xlsx
- Table S8_Results_Reactome.xlsx
- Table S9_StatisticalTests_Table5.xlsx
- Table S10_ReactomeDonwsampling_PathDNN.xlsx
- Table S11_CrossDataset_CTRPv2.xlsx
- Supplementary_File_S1.pdf
- Supplementary_File_S2_.pdf
- Table S3_CCLs_Drugs.xlsx
